# Supplementary material for: The transcriptional coregulator GRIP1 controls macrophage polarization and metabolic homeostasis
Source: Nat Commun. 2016 Jul 28;7:12254. doi: 10.1038/ncomms12254 (PMC4974480; doi:10.1038/ncomms12254)
Supplement: Supplementary Data 1 — Gene-set enrichment analysis (GSEA) data.The differences between WT and cKO were analyzed by the GSEA with the log ratio of the WT and cKO expression values as a ranking metric as described in Methods. Shown are 50 top enriched gene sets (worksheet 1) and the lists of genes corresponding to the top 6 sets plotted in Fig. 3j (worksheets 2-7). [file ncomms12254-s2.xls]

## Sheet: Gsea_report_for_cKO_WT_WAT_MF
Supplementary Data 1. Gene sets enriched in GRIP1 cKO eWAT-derived CD11c+ macrophages compared to the WT
NAME	SIZE	ES	NES	NOM p-val	FDR q-val	FWER p-val	RANK AT MAX	LEADING EDGE
HALLMARK_TNFA_SIGNALING_VIA_NFKB	161	0.64476	2.85998	0	0	0	1509	tags=68%, list=21%, signal=84%
HALLMARK_INTERFERON_GAMMA_RESPONSE	154	0.583646	2.56554	0	0	0	1457	tags=54%, list=20%, signal=66%
REACTOME_INTERFERON_ALPHA_BETA_SIGNALING	38	0.729973	2.53625	0	0	0	1251	tags=63%, list=17%, signal=76%
REACTOME_PRE_NOTCH_EXPRESSION_AND_PROCESSING	26	0.751805	2.42371	0	0	0	898	tags=58%, list=12%, signal=66%
REACTOME_CYTOKINE_SIGNALING_IN_IMMUNE_SYSTEM	190	0.50023	2.26676	0	0.000249624	0.001	1303	tags=36%, list=18%, signal=42%
HALLMARK_KRAS_SIGNALING_DN	38	0.657013	2.25393	0	0.000663631	0.003	561	tags=45%, list=8%, signal=48%
REACTOME_INTERFERON_SIGNALING	108	0.522078	2.21523	0	0.000568827	0.003	1295	tags=36%, list=18%, signal=43%
REACTOME_INTERFERON_GAMMA_SIGNALING	34	0.646145	2.1943	0	0.000833806	0.005	1879	tags=74%, list=26%, signal=99%
HALLMARK_ALLOGRAFT_REJECTION	131	0.489423	2.14187	0	0.00134833	0.009	749	tags=32%, list=10%, signal=35%
REACTOME_SIGNALING_BY_NOTCH	62	0.540436	2.129	0	0.00180206	0.013	942	tags=35%, list=13%, signal=40%
REACTOME_IMMUNOREGULATORY_INTERACTIONS_BETWEEN_A_LYMPHOID_AND_A_NON_LYMPHOID_CELL	28	0.655191	2.11524	0	0.00225053	0.018	773	tags=46%, list=11%, signal=52%
REACTOME_IL1_SIGNALING	29	0.648971	2.10595	0	0.00226821	0.02	1779	tags=66%, list=25%, signal=86%
REACTOME_RIG_I_MDA5_MEDIATED_INDUCTION_OF_IFN_ALPHA_BETA_PATHWAYS	47	0.567217	2.06728	0	0.00383165	0.036	1279	tags=40%, list=18%, signal=49%
HALLMARK_INFLAMMATORY_RESPONSE	135	0.469457	2.03971	0	0.0056975	0.058	1145	tags=44%, list=16%, signal=51%
REACTOME_GROWTH_HORMONE_RECEPTOR_SIGNALING	17	0.708904	2.01563	0	0.00693099	0.073	1109	tags=59%, list=15%, signal=69%
REACTOME_SIGNALING_BY_ILS	85	0.493486	1.97628	0	0.00948293	0.108	1877	tags=54%, list=26%, signal=72%
HALLMARK_INTERFERON_ALPHA_RESPONSE	75	0.49931	1.97057	0	0.00940314	0.111	1524	tags=47%, list=21%, signal=58%
REACTOME_CLASS_A1_RHODOPSIN_LIKE_RECEPTORS	61	0.511537	1.9673	0	0.00903763	0.112	694	tags=44%, list=10%, signal=49%
REACTOME_TRAF6_MEDIATED_IRF7_ACTIVATION	17	0.676633	1.91509	0.00540541	0.0157109	0.199	1260	tags=59%, list=17%, signal=71%
REACTOME_GPCR_LIGAND_BINDING	84	0.464995	1.89443	0	0.0180822	0.235	694	tags=37%, list=10%, signal=40%
REACTOME_SIGNALING_BY_FGFR1_MUTANTS	15	0.670096	1.85387	0.00251256	0.024898	0.318	1869	tags=73%, list=26%, signal=99%
REACTOME_NOD1_2_SIGNALING_PATHWAY	21	0.621505	1.8456	0.00289855	0.0254335	0.34	1703	tags=57%, list=23%, signal=74%
REACTOME_SIGNALING_BY_GPCR	193	0.401371	1.83802	0	0.0260549	0.364	1208	tags=35%, list=17%, signal=41%
REACTOME_TRAF6_MEDIATED_NFKB_ACTIVATION	16	0.650981	1.83421	0.0126582	0.0259738	0.378	1703	tags=63%, list=23%, signal=81%
HALLMARK_SPERMATOGENESIS	48	0.487548	1.81696	0	0.0286666	0.419	9	tags=10%, list=0%, signal=10%
REACTOME_SIGNALING_BY_FGFR_MUTANTS	20	0.62007	1.81069	0.00777202	0.028916	0.429	1869	tags=65%, list=26%, signal=87%
HALLMARK_IL6_JAK_STAT3_SIGNALING	66	0.465247	1.80978	0	0.0280977	0.431	1491	tags=48%, list=21%, signal=60%
REACTOME_TRAF6_MEDIATED_INDUCTION_OF_NFKB_AND_MAP_KINASES_UPON_TLR7_8_OR_9_ACTIVATION	58	0.481999	1.80337	0.00359712	0.0282764	0.447	1806	tags=47%, list=25%, signal=61%
REACTOME_MYD88_MAL_CASCADE_INITIATED_ON_PLASMA_MEMBRANE	65	0.458616	1.78061	0	0.0340797	0.523	1806	tags=45%, list=25%, signal=59%
REACTOME_CHEMOKINE_RECEPTORS_BIND_CHEMOKINES	27	0.556108	1.77047	0.0113314	0.0358136	0.55	694	tags=48%, list=10%, signal=53%
REACTOME_MAP_KINASE_ACTIVATION_IN_TLR_CASCADE	40	0.491004	1.76775	0	0.0352278	0.556	1909	tags=45%, list=26%, signal=61%
REACTOME_NUCLEOTIDE_BINDING_DOMAIN_LEUCINE_RICH_REPEAT_CONTAINING_RECEPTOR_NLR_SIGNALING_PATHWAYS	32	0.514471	1.76046	0.0100671	0.0361559	0.574	1703	tags=53%, list=23%, signal=69%
REACTOME_TRIF_MEDIATED_TLR3_SIGNALING	59	0.458009	1.75407	0.00324675	0.0367965	0.599	1703	tags=42%, list=23%, signal=55%
REACTOME_PEPTIDE_LIGAND_BINDING_RECEPTORS	38	0.48766	1.72212	0.00316456	0.0461978	0.698	694	tags=42%, list=10%, signal=46%
REACTOME_INNATE_IMMUNE_SYSTEM	153	0.388102	1.71856	0	0.0459685	0.708	1806	tags=41%, list=25%, signal=54%
REACTOME_SIGNALLING_TO_RAS	17	0.594719	1.70755	0.0187166	0.0479321	0.73	502	tags=24%, list=7%, signal=25%
REACTOME_ACTIVATED_TLR4_SIGNALLING	75	0.430319	1.69191	0	0.0521146	0.765	1806	tags=44%, list=25%, signal=58%
REACTOME_BMAL1_CLOCK_NPAS2_ACTIVATES_CIRCADIAN_EXPRESSION	23	0.542149	1.66448	0.0236686	0.061018	0.823	1679	tags=65%, list=23%, signal=85%
REACTOME_NFKB_AND_MAP_KINASES_ACTIVATION_MEDIATED_BY_TLR4_SIGNALING_REPERTOIRE	57	0.436959	1.65903	0.00787402	0.0615135	0.834	1806	tags=44%, list=25%, signal=58%
HALLMARK_COMPLEMENT	122	0.380065	1.6524	0	0.0629428	0.846	1131	tags=31%, list=16%, signal=36%
REACTOME_IL_2_SIGNALING	33	0.491361	1.64517	0.0160256	0.0642155	0.861	1237	tags=36%, list=17%, signal=44%
REACTOME_ANTIVIRAL_MECHANISM_BY_IFN_STIMULATED_GENES	59	0.419424	1.61232	0.00358423	0.0779204	0.917	511	tags=17%, list=7%, signal=18%
REACTOME_NUCLEAR_RECEPTOR_TRANSCRIPTION_PATHWAY	20	0.545298	1.60957	0.0326975	0.0773834	0.919	1801	tags=60%, list=25%, signal=80%
REACTOME_IL_3_5_AND_GM_CSF_SIGNALING	35	0.465069	1.59137	0.0192308	0.0844194	0.934	1877	tags=51%, list=26%, signal=69%
REACTOME_DOWNREGULATION_OF_SMAD2_3_SMAD4_TRANSCRIPTIONAL_ACTIVITY	17	0.558617	1.57287	0.0284091	0.0938416	0.96	1543	tags=41%, list=21%, signal=52%
HALLMARK_TGF_BETA_SIGNALING	40	0.453971	1.57098	0.0260586	0.0927485	0.962	888	tags=33%, list=12%, signal=37%
REACTOME_PLATELET_AGGREGATION_PLUG_FORMATION	15	0.559544	1.56936	0.060274	0.0916166	0.964	1689	tags=60%, list=23%, signal=78%
REACTOME_CIRCADIAN_CLOCK	37	0.463386	1.55628	0.0217391	0.0974788	0.973	1380	tags=43%, list=19%, signal=53%
REACTOME_INTEGRIN_ALPHAIIB_BETA3_SIGNALING	15	0.559544	1.54944	0.0584795	0.0994401	0.974	1689	tags=60%, list=23%, signal=78%
REACTOME_PLATELET_AGGREGATION_PLUG_FORMATION	15	0.559544	1.5491	0.0472441	0.0989599	0.979	1689	tags=60%, list=23%, signal=78%
REACTOME_PLC_BETA_MEDIATED_EVENTS	23	0.48925	1.54402	0.0426136	0.0999543	0.981	738	tags=30%, list=10%, signal=34%

## Sheet: HALLMARK_TNFA_SIGNALING
HALLMARK_TNFA_SIGNALING_VIA_NFKB
GENE SYMBOL	GENE_TITLE	RANK IN GENE LIST	RANK METRIC SCORE	RUNNING ES	CORE ENRICHMENT
SERPINB2	serpin peptidase inhibitor, clade B (ovalbumin), member 2	13	2.94627	0.028959	Yes
CCL4	chemokine (C-C motif) ligand 4	19	2.38877	0.0532188	Yes
EGR3	early growth response 3	20	2.38651	0.0781592	Yes
CXCL10	chemokine (C-X-C motif) ligand 10	46	1.80092	0.0934583	Yes
CCL2	chemokine (C-C motif) ligand 2	47	1.77101	0.111966	Yes
TNF	tumor necrosis factor (TNF superfamily, member 2)	52	1.71766	0.129354	Yes
EDN1	endothelin 1	63	1.61738	0.144847	Yes
HBEGF	heparin-binding EGF-like growth factor	71	1.53814	0.159936	Yes
IL1A	interleukin 1, alpha	85	1.42875	0.173036	Yes
EGR1	early growth response 1	86	1.42618	0.18794	Yes
PPP1R15A	protein phosphatase 1, regulatory (inhibitor) subunit 15A	99	1.36885	0.200555	Yes
EGR2	early growth response 2 (Krox-20 homolog, Drosophila)	105	1.3422	0.213878	Yes
GEM	GTP binding protein overexpressed in skeletal muscle	113	1.32069	0.226694	Yes
CD80	CD80 molecule	121	1.28637	0.239151	Yes
TRAF1	TNF receptor-associated factor 1	127	1.256	0.251573	Yes
IFIT2	interferon-induced protein with tetratricopeptide repeats 2	135	1.2205	0.263342	Yes
IL6	interleukin 6 (interferon, beta 2)	145	1.18909	0.2745	Yes
MAFF	v-maf musculoaponeurotic fibrosarcoma oncogene homolog F (avian)	190	1.0696	0.27948	Yes
IER5	immediate early response 5	196	1.06241	0.289879	Yes
MXD1	MAX dimerization protein 1	202	1.0556	0.300206	Yes
NR4A1	nuclear receptor subfamily 4, group A, member 1	213	1.04187	0.309686	Yes
INHBA	inhibin, beta A (activin A, activin AB alpha polypeptide)	239	0.985353	0.316462	Yes
BTG3	BTG family, member 3	249	0.974005	0.325373	Yes
ZFP36	zinc finger protein 36, C3H type, homolog (mouse)	307	0.904044	0.326791	Yes
MCL1	myeloid cell leukemia sequence 1 (BCL2-related)	341	0.854738	0.331075	Yes
IRS2	insulin receptor substrate 2	347	0.848934	0.339243	Yes
RELB	v-rel reticuloendotheliosis viral oncogene homolog B, nuclear factor of kappa light polypeptide gene enhancer in B-cells 3 (avian)	379	0.820471	0.34345	Yes
DUSP2	dual specificity phosphatase 2	385	0.811815	0.35123	Yes
DUSP5	dual specificity phosphatase 5	387	0.810719	0.359562	Yes
PTGER4	prostaglandin E receptor 4 (subtype EP4)	392	0.807127	0.367433	Yes
TNFSF9	tumor necrosis factor (ligand) superfamily, member 9	394	0.806537	0.375721	Yes
CCL5	chemokine (C-C motif) ligand 5	398	0.801178	0.383671	Yes
BMP2	bone morphogenetic protein 2	400	0.800691	0.391898	Yes
DDX58	DEAD (Asp-Glu-Ala-Asp) box polypeptide 58	426	0.76983	0.396422	Yes
DUSP1	dual specificity phosphatase 1	428	0.769566	0.404323	Yes
BCL3	B-cell CLL/lymphoma 3	486	0.716126	0.403778	Yes
SERPINB8	serpin peptidase inhibitor, clade B (ovalbumin), member 8	489	0.714828	0.410966	Yes
KLF6	Kruppel-like factor 6	497	0.707967	0.417379	Yes
SPHK1	sphingosine kinase 1	510	0.698619	0.42299	Yes
CXCL1	chemokine (C-X-C motif) ligand 1 (melanoma growth stimulating activity, alpha)	516	0.693645	0.429534	Yes
TLR2	toll-like receptor 2	518	0.692644	0.436632	Yes
CEBPB	CCAAT/enhancer binding protein (C/EBP), beta	527	0.683904	0.442652	Yes
CFLAR	CASP8 and FADD-like apoptosis regulator	542	0.672514	0.447708	Yes
CLCF1	cardiotrophin-like cytokine factor 1	544	0.671513	0.454585	Yes
EHD1	EH-domain containing 1	590	0.642455	0.45496	Yes
RIPK2	receptor-interacting serine-threonine kinase 2	604	0.63138	0.459727	Yes
OLR1	oxidised low density lipoprotein (lectin-like) receptor 1	609	0.624785	0.465693	Yes
KLF10	Kruppel-like factor 10	612	0.624212	0.471935	Yes
NR4A3	nuclear receptor subfamily 4, group A, member 3	618	0.620882	0.477719	Yes
SLC2A6	solute carrier family 2 (facilitated glucose transporter), member 6	629	0.613671	0.482724	Yes
IFIH1	interferon induced with helicase C domain 1	642	0.604699	0.487353	Yes
CCNL1	cyclin L1	667	0.595405	0.490194	Yes
BIRC3	baculoviral IAP repeat-containing 3	692	0.580047	0.492876	Yes
FOSB	FBJ murine osteosarcoma viral oncogene homolog B	693	0.580032	0.498937	Yes
CXCL2	chemokine (C-X-C motif) ligand 2	694	0.579387	0.504992	Yes
NFKB2	nuclear factor of kappa light polypeptide gene enhancer in B-cells 2 (p49/p100)	708	0.573649	0.509156	Yes
ICAM1	intercellular adhesion molecule 1 (CD54), human rhinovirus receptor	716	0.571094	0.514138	Yes
ATP2B1	ATPase, Ca++ transporting, plasma membrane 1	742	0.559978	0.516469	Yes
B4GALT5	UDP-Gal:betaGlcNAc beta 1,4- galactosyltransferase, polypeptide 5	748	0.557159	0.521587	Yes
TRIB1	tribbles homolog 1 (Drosophila)	760	0.550437	0.52579	Yes
TIPARP	TCDD-inducible poly(ADP-ribose) polymerase	764	0.549557	0.53111	Yes
PHLDA1	pleckstrin homology-like domain, family A, member 1	788	0.540014	0.533514	Yes
CSF2	colony stimulating factor 2 (granulocyte-macrophage)	790	0.536501	0.53898	Yes
JUNB	jun B proto-oncogene	791	0.53612	0.544583	Yes
SLC2A3	solute carrier family 2 (facilitated glucose transporter), member 3	799	0.533432	0.549171	Yes
PNRC1	proline-rich nuclear receptor coactivator 1	814	0.524017	0.552675	Yes
YRDC	yrdC domain containing (E. coli)	824	0.52175	0.55686	Yes
IER2	immediate early response 2	825	0.521662	0.562312	Yes
ABCA1	ATP-binding cassette, sub-family A (ABC1), member 1	833	0.519009	0.56675	Yes
REL	v-rel reticuloendotheliosis viral oncogene homolog (avian)	837	0.517163	0.571732	Yes
CEBPD	CCAAT/enhancer binding protein (C/EBP), delta	876	0.496373	0.571566	Yes
TNFAIP3	tumor necrosis factor, alpha-induced protein 3	880	0.494716	0.576314	Yes
MARCKS	myristoylated alanine-rich protein kinase C substrate	909	0.484095	0.577429	Yes
NR4A2	nuclear receptor subfamily 4, group A, member 2	918	0.480626	0.581325	Yes
ETS2	v-ets erythroblastosis virus E26 oncogene homolog 2 (avian)	953	0.467227	0.581418	Yes
NFKBIE	nuclear factor of kappa light polypeptide gene enhancer in B-cells inhibitor, epsilon	965	0.462575	0.584703	Yes
BTG1	B-cell translocation gene 1, anti-proliferative	971	0.459405	0.588799	Yes
BTG2	BTG family, member 2	1002	0.450691	0.589283	Yes
SOCS3	suppressor of cytokine signaling 3	1008	0.449081	0.593272	Yes
PLEK	pleckstrin	1021	0.442982	0.596211	Yes
PDE4B	phosphodiesterase 4B, cAMP-specific (phosphodiesterase E4 dunce homolog, Drosophila)	1028	0.441477	0.59998	Yes
PTPRE	protein tyrosine phosphatase, receptor type, E	1053	0.432582	0.60112	Yes
NFKBIA	nuclear factor of kappa light polypeptide gene enhancer in B-cells inhibitor, alpha	1054	0.432323	0.605638	Yes
PLAUR	plasminogen activator, urokinase receptor	1062	0.428711	0.609132	Yes
CD69	CD69 molecule	1065	0.427171	0.613315	Yes
G0S2	G0/G1switch 2	1088	0.419429	0.614599	Yes
PLK2	polo-like kinase 2 (Drosophila)	1098	0.416059	0.617679	Yes
RELA	v-rel reticuloendotheliosis viral oncogene homolog A, nuclear factor of kappa light polypeptide gene enhancer in B-cells 3, p65 (avian)	1134	0.402965	0.61696	Yes
FOSL2	FOS-like antigen 2	1152	0.398615	0.618731	Yes
ATF3	activating transcription factor 3	1231	0.376481	0.611678	Yes
NFE2L2	nuclear factor (erythroid-derived 2)-like 2	1241	0.373041	0.614309	Yes
IRF1	interferon regulatory factor 1	1251	0.370074	0.616909	Yes
TANK	TRAF family member-associated NFKB activator	1260	0.368387	0.619632	Yes
SQSTM1	sequestosome 1	1285	0.360686	0.62002	Yes
CDKN1A	cyclin-dependent kinase inhibitor 1A (p21, Cip1)	1344	0.343704	0.615442	Yes
AREG	amphiregulin (schwannoma-derived growth factor)	1349	0.342265	0.618455	Yes
TAP1	transporter 1, ATP-binding cassette, sub-family B (MDR/TAP)	1368	0.337625	0.619448	Yes
NFKB1	nuclear factor of kappa light polypeptide gene enhancer in B-cells 1 (p105)	1377	0.336072	0.621833	Yes
JUN	jun oncogene	1393	0.330757	0.623177	Yes
SMAD3	SMAD, mothers against DPP homolog 3 (Drosophila)	1394	0.330752	0.626633	Yes
PLAU	plasminogen activator, urokinase	1398	0.329664	0.629656	Yes
SDC4	syndecan 4 (amphiglycan, ryudocan)	1408	0.327901	0.631815	Yes
CD83	CD83 molecule	1419	0.325463	0.633808	Yes
CCRL2	chemokine (C-C motif) receptor-like 2	1429	0.322076	0.635906	Yes
MAP3K8	mitogen-activated protein kinase kinase kinase 8	1451	0.315065	0.63624	Yes
PTGS2	prostaglandin-endoperoxide synthase 2 (prostaglandin G/H synthase and cyclooxygenase)	1453	0.315022	0.639392	Yes
CD44	CD44 molecule (Indian blood group)	1476	0.309653	0.639529	Yes
CSF1	colony stimulating factor 1 (macrophage)	1491	0.304257	0.640736	Yes
SLC16A6	solute carrier family 16, member 6 (monocarboxylic acid transporter 7)	1497	0.302658	0.643195	Yes
MAP2K3	mitogen-activated protein kinase kinase 3	1509	0.298059	0.64476	Yes
FOS	v-fos FBJ murine osteosarcoma viral oncogene homolog	1549	0.286871	0.642264	No
ZC3H12A	zinc finger CCCH-type containing 12A	1636	0.263675	0.632906	No
NFIL3	nuclear factor, interleukin 3 regulated	1665	0.255437	0.631631	No
TUBB2A	tubulin, beta 2A	1727	0.241427	0.625561	No
KLF4	Kruppel-like factor 4 (gut)	1734	0.240217	0.627226	No
IER3	immediate early response 3	1744	0.237998	0.628446	No
IL1B	interleukin 1, beta	1747	0.236688	0.630638	No
TNFAIP2	tumor necrosis factor, alpha-induced protein 2	1751	0.236257	0.632684	No
LITAF	lipopolysaccharide-induced TNF factor	1780	0.229032	0.631133	No
STAT5A	signal transducer and activator of transcription 5A	1816	0.219075	0.628493	No
FOSL1	FOS-like antigen 1	1830	0.216423	0.628923	No
KLF2	Kruppel-like factor 2 (lung)	1900	0.199309	0.621286	No
DNAJB4	DnaJ (Hsp40) homolog, subfamily B, member 4	1907	0.197293	0.622503	No
TRIP10	thyroid hormone receptor interactor 10	1935	0.191192	0.620698	No
PFKFB3	6-phosphofructo-2-kinase/fructose-2,6-biphosphatase 3	1947	0.188445	0.621117	No
DUSP4	dual specificity phosphatase 4	2029	0.169419	0.611478	No
BCL6	B-cell CLL/lymphoma 6 (zinc finger protein 51)	2223	0.127797	0.585627	No
PER1	period homolog 1 (Drosophila)	2448	0.0869158	0.554981	No
TNIP2	TNFAIP3 interacting protein 2	2457	0.0860686	0.554754	No
TNFAIP8	tumor necrosis factor, alpha-induced protein 8	2498	0.0776631	0.549931	No
GADD45B	growth arrest and DNA-damage-inducible, beta	2544	0.0691311	0.544314	No
PANX1	pannexin 1	2570	0.0628408	0.541449	No
CCND1	cyclin D1	2587	0.0590947	0.539813	No
ID2	inhibitor of DNA binding 2, dominant negative helix-loop-helix protein	2743	0.0362618	0.518358	No
CXCL3	chemokine (C-X-C motif) ligand 3	3110	-0.0247442	0.46706	No
TNIP1	TNFAIP3 interacting protein 1	3131	-0.02822	0.464538	No
IL18	interleukin 18 (interferon-gamma-inducing factor)	3307	-0.0571875	0.440484	No
GCH1	GTP cyclohydrolase 1 (dopa-responsive dystonia)	3330	-0.0607616	0.43802	No
SOD2	superoxide dismutase 2, mitochondrial	3456	-0.0807566	0.421256	No
SAT1	spermidine/spermine N1-acetyltransferase 1	3615	-0.103352	0.400079	No
NINJ1	ninjurin 1	3653	-0.110391	0.396021	No
IFNGR2	interferon gamma receptor 2 (interferon gamma transducer 1)	3722	-0.118602	0.387682	No
RHOB	ras homolog gene family, member B	3771	-0.123457	0.38221	No
B4GALT1	UDP-Gal:betaGlcNAc beta 1,4- galactosyltransferase, polypeptide 1	3959	-0.152885	0.357466	No
FUT4	fucosyltransferase 4 (alpha (1,3) fucosyltransferase, myeloid-specific)	3963	-0.153079	0.358643	No
EIF1	eukaryotic translation initiation factor 1	3999	-0.158927	0.355374	No
PPAP2B	phosphatidic acid phosphatase type 2B	4393	-0.216377	0.302275	No
BIRC2	baculoviral IAP repeat-containing 2	4597	-0.244622	0.276236	No
PDLIM5	PDZ and LIM domain 5	4643	-0.253171	0.272543	No
IL6ST	interleukin 6 signal transducer (gp130, oncostatin M receptor)	4692	-0.258491	0.268483	No
LDLR	low density lipoprotein receptor (familial hypercholesterolemia)	5086	-0.322543	0.216494	No
CYR61	cysteine-rich, angiogenic inducer, 61	5636	-0.43005	0.143653	No
SNN	stannin	5687	-0.443607	0.141246	No
MYC	v-myc myelocytomatosis viral oncogene homolog (avian)	5766	-0.461934	0.135086	No
SERPINE1	serpin peptidase inhibitor, clade E (nexin, plasminogen activator inhibitor type 1), member 1	5776	-0.466239	0.138691	No
GADD45A	growth arrest and DNA-damage-inducible, alpha	6597	-0.773603	0.031266	No
TNFAIP6	tumor necrosis factor, alpha-induced protein 6	6598	-0.773932	0.0393541	No
KLF9	Kruppel-like factor 9	6615	-0.779708	0.0452487	No
IL23A	interleukin 23, alpha subunit p19	6740	-0.887525	0.0370566	No
TSC22D1	TSC22 domain family, member 1	7131	-1.69705	-0.000145597	No
IL7R	interleukin 7 receptor	7136	-1.72578	0.0173264	No

## Sheet: HALLMARK_INTERFERON_GAMMA_RESP
HALLMARK_INTERFERON_GAMMA_RESPONSE
GENE SYMBOL	GENE_TITLE	RANK IN GENE LIST	RANK METRIC SCORE	RUNNING ES	CORE ENRICHMENT
IFIT1	interferon-induced protein with tetratricopeptide repeats 1	17	2.44097	0.0291047	Yes
BANK1	B-cell scaffold protein with ankyrin repeats 1	27	2.15795	0.0556832	Yes
ISG15	ISG15 ubiquitin-like modifier	31	2.11183	0.082511	Yes
CCL7	chemokine (C-C motif) ligand 7	33	2.06708	0.109043	Yes
RSAD2	radical S-adenosyl methionine domain containing 2	37	2.00483	0.13449	Yes
CXCL10	chemokine (C-X-C motif) ligand 10	46	1.80092	0.156602	Yes
CCL2	chemokine (C-C motif) ligand 2	47	1.77101	0.179454	Yes
LY6E	lymphocyte antigen 6 complex, locus E	95	1.38348	0.190692	Yes
MX1	myxovirus (influenza virus) resistance 1, interferon-inducible protein p78 (mouse)	131	1.2363	0.201719	Yes
IRF4	interferon regulatory factor 4	133	1.22622	0.217401	Yes
IFIT2	interferon-induced protein with tetratricopeptide repeats 2	135	1.2205	0.233009	Yes
IL6	interleukin 6 (interferon, beta 2)	145	1.18909	0.247086	Yes
PIM1	pim-1 oncogene	150	1.17707	0.261711	Yes
ISG20	interferon stimulated exonuclease gene 20kDa	166	1.132	0.274207	Yes
USP18	ubiquitin specific peptidase 18	227	1.01906	0.278913	Yes
CIITA	class II, major histocompatibility complex, transactivator	243	0.979296	0.289438	Yes
OAS2	2'-5'-oligoadenylate synthetase 2, 69/71kDa	253	0.964858	0.300621	Yes
LCP2	lymphocyte cytosolic protein 2 (SH2 domain containing leukocyte protein of 76kDa)	264	0.949905	0.311471	Yes
CFB	complement factor B	316	0.895158	0.315845	Yes
IFIT3	interferon-induced protein with tetratricopeptide repeats 3	343	0.852896	0.323191	Yes
IFITM3	interferon induced transmembrane protein 3 (1-8U)	381	0.816213	0.328516	Yes
FGL2	fibrinogen-like 2	396	0.80191	0.336894	Yes
PLA2G4A	phospholipase A2, group IVA (cytosolic, calcium-dependent)	397	0.801873	0.347241	Yes
CCL5	chemokine (C-C motif) ligand 5	398	0.801178	0.357579	Yes
DDX58	DEAD (Asp-Glu-Ala-Asp) box polypeptide 58	426	0.76983	0.363713	Yes
KLRK1	killer cell lectin-like receptor subfamily K, member 1	464	0.735405	0.367995	Yes
FPR1	formyl peptide receptor 1	484	0.716207	0.374563	Yes
STAT1	signal transducer and activator of transcription 1, 91kDa	487	0.715255	0.38351	Yes
CD38	CD38 molecule	495	0.709999	0.391687	Yes
VCAM1	vascular cell adhesion molecule 1	503	0.701693	0.399756	Yes
CD74	CD74 molecule, major histocompatibility complex, class II invariant chain	548	0.668516	0.40219	Yes
PELI1	pellino homolog 1 (Drosophila)	558	0.663396	0.409484	Yes
LATS2	LATS, large tumor suppressor, homolog 2 (Drosophila)	560	0.661452	0.417878	Yes
TRIM14	tripartite motif-containing 14	563	0.659601	0.426108	Yes
RIPK2	receptor-interacting serine-threonine kinase 2	604	0.63138	0.428626	Yes
IFIH1	interferon induced with helicase C domain 1	642	0.604699	0.431222	Yes
CD274	CD274 molecule	680	0.585445	0.433569	Yes
ICAM1	intercellular adhesion molecule 1 (CD54), human rhinovirus receptor	716	0.571094	0.436013	Yes
CD86	CD86 molecule	717	0.570754	0.443377	Yes
EPSTI1	epithelial stromal interaction 1 (breast)	736	0.561124	0.448085	Yes
CD40	CD40 molecule, TNF receptor superfamily member 5	749	0.55672	0.45358	Yes
RNF31	ring finger protein 31	797	0.534062	0.453857	Yes
ADAR	adenosine deaminase, RNA-specific	810	0.525767	0.458952	Yes
IL10RA	interleukin 10 receptor, alpha	815	0.523986	0.465151	Yes
TNFAIP3	tumor necrosis factor, alpha-induced protein 3	880	0.494716	0.462528	Yes
PARP14	poly (ADP-ribose) polymerase family, member 14	887	0.492462	0.468038	Yes
JAK2	Janus kinase 2 (a protein tyrosine kinase)	938	0.472068	0.467093	Yes
BTG1	B-cell translocation gene 1, anti-proliferative	971	0.459405	0.468518	Yes
ZBP1	Z-DNA binding protein 1	977	0.456936	0.47371	Yes
ARID5B	AT rich interactive domain 5B (MRF1-like)	982	0.45543	0.479024	Yes
STAT3	signal transducer and activator of transcription 3 (acute-phase response factor)	1004	0.449917	0.481874	Yes
SOCS3	suppressor of cytokine signaling 3	1008	0.449081	0.487246	Yes
OGFR	opioid growth factor receptor	1014	0.445761	0.492295	Yes
OAS3	2'-5'-oligoadenylate synthetase 3, 100kDa	1025	0.442222	0.496594	Yes
PDE4B	phosphodiesterase 4B, cAMP-specific (phosphodiesterase E4 dunce homolog, Drosophila)	1028	0.441477	0.502009	Yes
CMKLR1	chemokine-like receptor 1	1035	0.437532	0.50681	Yes
ARL4A	ADP-ribosylation factor-like 4A	1049	0.434021	0.510581	Yes
IL18BP	interleukin 18 binding protein	1050	0.433967	0.516181	Yes
NFKBIA	nuclear factor of kappa light polypeptide gene enhancer in B-cells inhibitor, alpha	1054	0.432323	0.521337	Yes
IRF2	interferon regulatory factor 2	1058	0.429861	0.526462	Yes
CD69	CD69 molecule	1065	0.427171	0.531129	Yes
HERC6	hect domain and RLD 6	1078	0.42312	0.5349	Yes
FAS	Fas (TNF receptor superfamily, member 6)	1090	0.419107	0.53876	Yes
LGALS3BP	lectin, galactoside-binding, soluble, 3 binding protein	1092	0.419084	0.544027	Yes
SOCS1	suppressor of cytokine signaling 1	1109	0.413363	0.547109	Yes
ISOC1	isochorismatase domain containing 1	1113	0.412541	0.55201	Yes
SPPL2A	-	1140	0.400846	0.553524	Yes
PFKP	phosphofructokinase, platelet	1154	0.398299	0.556834	Yes
CSF2RB	colony stimulating factor 2 receptor, beta, low-affinity (granulocyte-macrophage)	1157	0.397389	0.56168	Yes
SAMHD1	SAM domain and HD domain 1	1182	0.390452	0.563341	Yes
IRF7	interferon regulatory factor 7	1198	0.383384	0.566177	Yes
IRF1	interferon regulatory factor 1	1251	0.370074	0.563634	Yes
PML	promyelocytic leukemia	1295	0.358631	0.562211	Yes
PARP12	poly (ADP-ribose) polymerase family, member 12	1339	0.346176	0.560626	Yes
CDKN1A	cyclin-dependent kinase inhibitor 1A (p21, Cip1)	1344	0.343704	0.564498	Yes
TAP1	transporter 1, ATP-binding cassette, sub-family B (MDR/TAP)	1368	0.337625	0.565618	Yes
NFKB1	nuclear factor of kappa light polypeptide gene enhancer in B-cells 1 (p105)	1377	0.336072	0.568829	Yes
ST8SIA4	ST8 alpha-N-acetyl-neuraminide alpha-2,8-sialyltransferase 4	1379	0.335961	0.573023	Yes
NCOA3	nuclear receptor coactivator 3	1380	0.335292	0.57735	Yes
IFI35	interferon-induced protein 35	1399	0.329664	0.57907	Yes
SLAMF7	SLAM family member 7	1412	0.326608	0.581596	Yes
PTGS2	prostaglandin-endoperoxide synthase 2 (prostaglandin G/H synthase and cyclooxygenase)	1453	0.315022	0.580032	Yes
LAP3	leucine aminopeptidase 3	1457	0.312797	0.583646	Yes
PSMB9	proteasome (prosome, macropain) subunit, beta type, 9 (large multifunctional peptidase 2)	1524	0.294881	0.578163	No
CASP8	caspase 8, apoptosis-related cysteine peptidase	1606	0.270206	0.570251	No
PTPN6	protein tyrosine phosphatase, non-receptor type 6	1659	0.258019	0.566262	No
CASP7	caspase 7, apoptosis-related cysteine peptidase	1660	0.257926	0.56959	No
ZNFX1	zinc finger, NFX1-type containing 1	1722	0.242888	0.56414	No
MYD88	myeloid differentiation primary response gene (88)	1723	0.24275	0.567272	No
SP110	SP110 nuclear body protein	1731	0.240809	0.569395	No
RTP4	receptor transporter protein 4	1742	0.238872	0.57107	No
TNFAIP2	tumor necrosis factor, alpha-induced protein 2	1751	0.236257	0.572992	No
RAPGEF6	Rap guanine nucleotide exchange factor (GEF) 6	1760	0.234074	0.574887	No
IL15	interleukin 15	1832	0.21616	0.567685	No
IRF8	interferon regulatory factor 8	1879	0.204014	0.563844	No
PSMB8	proteasome (prosome, macropain) subunit, beta type, 8 (large multifunctional peptidase 7)	1887	0.201909	0.565464	No
VAMP5	vesicle-associated membrane protein 5 (myobrevin)	1910	0.196397	0.564902	No
CASP3	caspase 3, apoptosis-related cysteine peptidase	1933	0.191434	0.564276	No
RBCK1	RanBP-type and C3HC4-type zinc finger containing 1	1953	0.187151	0.564017	No
TRIM25	tripartite motif-containing 25	2031	0.168941	0.555361	No
NMI	N-myc (and STAT) interactor	2136	0.146995	0.542623	No
PSMB10	proteasome (prosome, macropain) subunit, beta type, 10	2151	0.143487	0.542504	No
HIF1A	hypoxia-inducible factor 1, alpha subunit (basic helix-loop-helix transcription factor)	2152	0.143446	0.544355	No
ST3GAL5	ST3 beta-galactoside alpha-2,3-sialyltransferase 5	2328	0.110997	0.52116	No
MARCH1	membrane-associated ring finger (C3HC4) 1	2358	0.104566	0.518428	No
MVP	major vault protein	2403	0.0963257	0.513479	No
RIPK1	receptor (TNFRSF)-interacting serine-threonine kinase 1	2465	0.0845742	0.505986	No
PTPN1	protein tyrosine phosphatase, non-receptor type 1	2473	0.0823998	0.506065	No
BST2	bone marrow stromal cell antigen 2	2540	0.0701313	0.497682	No
PTPN2	protein tyrosine phosphatase, non-receptor type 2	2569	0.0629371	0.494553	No
CASP1	caspase 1, apoptosis-related cysteine peptidase (interleukin 1, beta, convertase)	2606	0.0566517	0.490218	No
IFITM2	interferon induced transmembrane protein 2 (1-8D)	2641	0.0519666	0.486104	No
ITGB7	integrin, beta 7	2662	0.0479444	0.483908	No
TOR1B	torsin family 1, member B (torsin B)	2747	0.0356868	0.472548	No
TAPBP	TAP binding protein (tapasin)	2750	0.0346359	0.472713	No
EIF2AK2	eukaryotic translation initiation factor 2-alpha kinase 2	2857	0.0179219	0.458027	No
IL2RB	interleukin 2 receptor, beta	2888	0.0126	0.453968	No
SAMD9L	sterile alpha motif domain containing 9-like	2958	0	0.444258	No
WARS	tryptophanyl-tRNA synthetase	3028	-0.0119726	0.434702	No
TRIM26	tripartite motif-containing 26	3066	-0.0183318	0.429732	No
PSME1	proteasome (prosome, macropain) activator subunit 1 (PA28 alpha)	3099	-0.022746	0.425522	No
IRF5	interferon regulatory factor 5	3120	-0.0264258	0.423049	No
CASP4	caspase 4, apoptosis-related cysteine peptidase	3165	-0.0351723	0.417311	No
EIF4E3	eukaryotic translation initiation factor 4E member 3	3168	-0.0353805	0.417486	No
GCH1	GTP cyclohydrolase 1 (dopa-responsive dystonia)	3330	-0.0607616	0.395613	No
PSME2	proteasome (prosome, macropain) activator subunit 2 (PA28 beta)	3332	-0.0609508	0.396259	No
STAT2	signal transducer and activator of transcription 2, 113kDa	3382	-0.0684797	0.390247	No
TRAFD1	TRAF-type zinc finger domain containing 1	3408	-0.0732081	0.387673	No
SOD2	superoxide dismutase 2, mitochondrial	3456	-0.0807566	0.382101	No
PLSCR1	phospholipid scramblase 1	3508	-0.088714	0.376069	No
TDRD7	tudor domain containing 7	3509	-0.0888371	0.377215	No
TXNIP	thioredoxin interacting protein	3539	-0.0925396	0.374328	No
NUP93	nucleoporin 93kDa	3584	-0.0986587	0.369409	No
B2M	beta-2-microglobulin	3779	-0.124661	0.343717	No
IFNAR2	interferon (alpha, beta and omega) receptor 2	4036	-0.164275	0.309811	No
SRI	sorcin	4096	-0.172598	0.303735	No
BPGM	2,3-bisphosphoglycerate mutase	4129	-0.177193	0.301518	No
VAMP8	vesicle-associated membrane protein 8 (endobrevin)	4149	-0.180419	0.301172	No
TRIM21	tripartite motif-containing 21	4706	-0.261358	0.226301	No
PSMB2	proteasome (prosome, macropain) subunit, beta type, 2	4712	-0.263391	0.228996	No
SLC25A28	solute carrier family 25, member 28	4854	-0.286362	0.212849	No
UBE2L6	ubiquitin-conjugating enzyme E2L 6	5019	-0.311733	0.193792	No
PSMA2	proteasome (prosome, macropain) subunit, alpha type, 2	5051	-0.316156	0.193509	No
PNPT1	polyribonucleotide nucleotidyltransferase 1	5329	-0.367777	0.159274	No
IFI30	interferon, gamma-inducible protein 30	5581	-0.41897	0.129358	No
PSMA3	proteasome (prosome, macropain) subunit, alpha type, 3	5607	-0.425252	0.131327	No
IFI27	interferon, alpha-inducible protein 27	6317	-0.629062	0.0396689	No
CFH	complement factor H	6580	-0.758266	0.0125829	No
SERPING1	serpin peptidase inhibitor, clade G (C1 inhibitor), member 1, (angioedema, hereditary)	6594	-0.771668	0.0207106	No
TNFAIP6	tumor necrosis factor, alpha-induced protein 6	6598	-0.773932	0.0302748	No
BATF2	basic leucine zipper transcription factor, ATF-like 2	6697	-0.840933	0.0273346	No
MTHFD2	methylenetetrahydrofolate dehydrogenase (NADP+ dependent) 2, methenyltetrahydrofolate cyclohydrolase	6731	-0.877943	0.0340192	No
CXCL9	chemokine (C-X-C motif) ligand 9	6921	-1.11037	0.0217496	No
P2RY14	purinergic receptor P2Y, G-protein coupled, 14	7172	-1.98976	0.0122428	No

## Sheet: REACTOME_INTERFERON_ALPHA_BETA
REACTOME_INTERFERON_ALPHA_BETA_SIGNALING
GENE SYMBOL	GENE_TITLE	RANK IN GENE LIST	RANK METRIC SCORE	RUNNING ES	CORE ENRICHMENT
IFNA1	interferon, alpha 1	8	3.22033	0.113356	Yes
IFNB1	interferon, beta 1, fibroblast	14	2.61564	0.205635	Yes
IFIT1	interferon-induced protein with tetratricopeptide repeats 1	17	2.44097	0.292121	Yes
ISG15	ISG15 ubiquitin-like modifier	31	2.11183	0.365384	Yes
EGR1	early growth response 1	86	1.42618	0.4086	Yes
MX1	myxovirus (influenza virus) resistance 1, interferon-inducible protein p78 (mouse)	131	1.2363	0.44645	Yes
IRF4	interferon regulatory factor 4	133	1.22622	0.489897	Yes
IFIT2	interferon-induced protein with tetratricopeptide repeats 2	135	1.2205	0.53314	Yes
ISG20	interferon stimulated exonuclease gene 20kDa	166	1.132	0.569222	Yes
USP18	ubiquitin specific peptidase 18	227	1.01906	0.597136	Yes
OAS2	2'-5'-oligoadenylate synthetase 2, 69/71kDa	253	0.964858	0.627969	Yes
IFIT3	interferon-induced protein with tetratricopeptide repeats 3	343	0.852896	0.645961	Yes
IFITM3	interferon induced transmembrane protein 3 (1-8U)	381	0.816213	0.66985	Yes
STAT1	signal transducer and activator of transcription 1, 91kDa	487	0.715255	0.680734	Yes
IFITM1	interferon induced transmembrane protein 1 (9-27)	773	0.546282	0.660689	Yes
ADAR	adenosine deaminase, RNA-specific	810	0.525767	0.674392	Yes
SOCS3	suppressor of cytokine signaling 3	1008	0.449081	0.663076	Yes
OAS3	2'-5'-oligoadenylate synthetase 3, 100kDa	1025	0.442222	0.676579	Yes
IRF2	interferon regulatory factor 2	1058	0.429861	0.687427	Yes
SOCS1	suppressor of cytokine signaling 1	1109	0.413363	0.695197	Yes
RNASEL	ribonuclease L (2',5'-oligoisoadenylate synthetase-dependent)	1191	0.387604	0.697758	Yes
IRF7	interferon regulatory factor 7	1198	0.383384	0.710554	Yes
JAK1	Janus kinase 1 (a protein tyrosine kinase)	1237	0.374914	0.718619	Yes
IRF1	interferon regulatory factor 1	1251	0.370074	0.729973	Yes
IFI35	interferon-induced protein 35	1399	0.329664	0.721336	No
PTPN6	protein tyrosine phosphatase, non-receptor type 6	1659	0.258019	0.694644	No
TYK2	tyrosine kinase 2	1685	0.250986	0.700104	No
GBP2	guanylate binding protein 2, interferon-inducible	1805	0.222392	0.691531	No
IRF8	interferon regulatory factor 8	1879	0.204014	0.688675	No
PSMB8	proteasome (prosome, macropain) subunit, beta type, 8 (large multifunctional peptidase 7)	1887	0.201909	0.694882	No
PTPN1	protein tyrosine phosphatase, non-receptor type 1	2473	0.0823998	0.616808	No
IFITM2	interferon induced transmembrane protein 2 (1-8D)	2641	0.0519666	0.595532	No
IFNAR1	interferon (alpha, beta and omega) receptor 1	2956	0	0.552053	No
IRF5	interferon regulatory factor 5	3120	-0.0264258	0.530423	No
STAT2	signal transducer and activator of transcription 2, 113kDa	3382	-0.0684797	0.496717	No
IFNAR2	interferon (alpha, beta and omega) receptor 2	4036	-0.164275	0.412138	No
IRF3	interferon regulatory factor 3	5091	-0.323557	0.277696	No
IFI27	interferon, alpha-inducible protein 27	6317	-0.629062	0.130435	No

## Sheet: REACTOME_SIGNALING_BY_NOTCH
REACTOME_SIGNALING_BY_NOTCH
GENE SYMBOL	GENE_TITLE	RANK IN GENE LIST	RANK METRIC SCORE	RUNNING ES	CORE ENRICHMENT
MFNG	manic fringe homolog (Drosophila)	106	1.33728	0.0353803	Yes
MAML3	mastermind-like 3 (Drosophila)	128	1.25206	0.0793763	Yes
TNRC6A	trinucleotide repeat containing 6A	144	1.18948	0.121861	Yes
RFNG	radical fringe homolog (Drosophila)	149	1.1801	0.165522	Yes
ATP2A3	ATPase, Ca++ transporting, ubiquitous	209	1.04801	0.196593	Yes
ARRB1	arrestin, beta 1	241	0.981853	0.229076	Yes
NOTCH2	Notch homolog 2 (Drosophila)	242	0.980558	0.265816	Yes
ST3GAL6	ST3 beta-galactoside alpha-2,3-sialyltransferase 6	244	0.978467	0.302339	Yes
ST3GAL3	ST3 beta-galactoside alpha-2,3-sialyltransferase 3	319	0.890487	0.325424	Yes
FURIN	furin (paired basic amino acid cleaving enzyme)	344	0.851227	0.353985	Yes
LFNG	lunatic fringe homolog (Drosophila)	409	0.790159	0.3747	Yes
TLE1	transducin-like enhancer of split 1 (E(sp1) homolog, Drosophila)	512	0.695145	0.386576	Yes
TFDP1	transcription factor Dp-1	520	0.690886	0.41149	Yes
CREBBP	CREB binding protein (Rubinstein-Taybi syndrome)	595	0.638734	0.425142	Yes
NCOR2	nuclear receptor co-repressor 2	635	0.608421	0.442521	Yes
E2F1	E2F transcription factor 1	638	0.607628	0.46501	Yes
ARRB2	arrestin, beta 2	662	0.597708	0.48421	Yes
HDAC10	histone deacetylase 10	687	0.583962	0.502756	Yes
POFUT1	protein O-fucosyltransferase 1	896	0.489385	0.492196	Yes
MAML2	mastermind-like 2 (Drosophila)	898	0.487794	0.510334	Yes
TBL1XR1	transducin (beta)-like 1X-linked receptor 1	901	0.487526	0.528324	Yes
TLE4	transducin-like enhancer of split 4 (E(sp1) homolog, Drosophila)	942	0.471569	0.540436	Yes
NCOR1	nuclear receptor co-repressor 1	1218	0.379058	0.516434	No
TBL1X	transducin (beta)-like 1X-linked	1325	0.350263	0.514831	No
JUN	jun oncogene	1393	0.330757	0.517916	No
ADAM10	ADAM metallopeptidase domain 10	1494	0.303033	0.515378	No
MIB1	mindbomb homolog 1 (Drosophila)	1643	0.261993	0.504633	No
ATP2A2	ATPase, Ca++ transporting, cardiac muscle, slow twitch 2	1757	0.235182	0.497746	No
MIB2	mindbomb homolog 2 (Drosophila)	1824	0.217591	0.49673	No
EP300	E1A binding protein p300	1962	0.184425	0.484607	No
DTX2	deltex homolog 2 (Drosophila)	2053	0.165375	0.4783	No
HIF1A	hypoxia-inducible factor 1, alpha subunit (basic helix-loop-helix transcription factor)	2152	0.143446	0.47006	No
CUL1	cullin 1	2181	0.138175	0.471347	No
TMED2	transmembrane emp24 domain trafficking protein 2	2383	0.100904	0.447204	No
CCNC	cyclin C	2397	0.0976548	0.449057	No
HDAC2	histone deacetylase 2	2400	0.0966884	0.452402	No
ADAM17	ADAM metallopeptidase domain 17 (tumor necrosis factor, alpha, converting enzyme)	2447	0.0870084	0.449271	No
NCSTN	nicastrin	2554	0.0673543	0.437069	No
CCND1	cyclin D1	2587	0.0590947	0.434837	No
E2F3	E2F transcription factor 3	2624	0.0540399	0.43186	No
HDAC1	histone deacetylase 1	2923	0.00645824	0.390702	No
RAB6A	RAB6A, member RAS oncogene family	3045	-0.0148535	0.374448	No
MOV10	Mov10, Moloney leukemia virus 10, homolog (mouse)	3436	-0.0776794	0.323177	No
APH1B	anterior pharynx defective 1 homolog B (C. elegans)	3439	-0.0779182	0.325819	No
HDAC9	histone deacetylase 9	3578	-0.0979752	0.310318	No
B4GALT1	UDP-Gal:betaGlcNAc beta 1,4- galactosyltransferase, polypeptide 1	3959	-0.152885	0.263254	No
PSEN1	presenilin 1 (Alzheimer disease 3)	4015	-0.160938	0.261643	No
APH1A	anterior pharynx defective 1 homolog A (C. elegans)	4162	-0.181637	0.248165	No
CDK8	cyclin-dependent kinase 8	4197	-0.187279	0.250459	No
DTX4	deltex 4 homolog (Drosophila)	4205	-0.188392	0.256545	No
HDAC3	histone deacetylase 3	4371	-0.212806	0.241596	No
NUMB	numb homolog (Drosophila)	4415	-0.220447	0.243882	No
UBA52	ubiquitin A-52 residue ribosomal protein fusion product 1	4429	-0.22261	0.250417	No
SEL1L	sel-1 suppressor of lin-12-like (C. elegans)	4485	-0.23063	0.251417	No
HDAC5	histone deacetylase 5	5218	-0.345318	0.162661	No
PSENEN	presenilin enhancer 2 homolog (C. elegans)	5496	-0.402708	0.139267	No
PSEN2	presenilin 2 (Alzheimer disease 4)	5580	-0.418848	0.14343	No
RPS27A	ribosomal protein S27a	5621	-0.427653	0.153897	No
MYC	v-myc myelocytomatosis viral oncogene homolog (avian)	5766	-0.461934	0.151199	No
RBX1	ring-box 1	5780	-0.466864	0.166886	No
SNW1	SNW domain containing 1	5888	-0.493019	0.170494	No
HDAC6	histone deacetylase 6	6012	-0.529421	0.173243	No

## Sheet: HALLMARK_INFLAMMATORY_RESPONSE
HALLMARK_INFLAMMATORY_RESPONSE
GENE SYMBOL	GENE_TITLE	RANK IN GENE LIST	RANK METRIC SCORE	RUNNING ES	CORE ENRICHMENT
CCL7	chemokine (C-C motif) ligand 7	33	2.06708	0.0228985	Yes
CXCL10	chemokine (C-X-C motif) ligand 10	46	1.80092	0.0451994	Yes
CCL2	chemokine (C-C motif) ligand 2	47	1.77101	0.0687863	Yes
RASGRP1	RAS guanyl releasing protein 1 (calcium and DAG-regulated)	60	1.62852	0.0887913	Yes
EDN1	endothelin 1	63	1.61738	0.110051	Yes
HBEGF	heparin-binding EGF-like growth factor	71	1.53814	0.129554	Yes
IL1A	interleukin 1, alpha	85	1.42875	0.146758	Yes
LY6E	lymphocyte antigen 6 complex, locus E	95	1.38348	0.163921	Yes
SELL	selectin L (lymphocyte adhesion molecule 1)	112	1.32193	0.179281	Yes
IL6	interleukin 6 (interferon, beta 2)	145	1.18909	0.190627	Yes
MXD1	MAX dimerization protein 1	202	1.0556	0.196826	Yes
INHBA	inhibin, beta A (activin A, activin AB alpha polypeptide)	239	0.985353	0.204897	Yes
LCP2	lymphocyte cytosolic protein 2 (SH2 domain containing leukocyte protein of 76kDa)	264	0.949905	0.214179	Yes
AHR	aryl hydrocarbon receptor	283	0.931287	0.224056	Yes
CLEC5A	C-type lectin domain family 5, member A	301	0.910502	0.233796	Yes
CSF3	colony stimulating factor 3 (granulocyte)	305	0.905785	0.245439	Yes
P2RY2	purinergic receptor P2Y, G-protein coupled, 2	326	0.88279	0.254389	Yes
CCL24	chemokine (C-C motif) ligand 24	360	0.833512	0.260859	Yes
PTGER4	prostaglandin E receptor 4 (subtype EP4)	392	0.807127	0.267257	Yes
TNFSF9	tumor necrosis factor (ligand) superfamily, member 9	394	0.806537	0.277859	Yes
CCL5	chemokine (C-C motif) ligand 5	398	0.801178	0.288108	Yes
GPR132	G protein-coupled receptor 132	418	0.777874	0.295801	Yes
SELE	selectin E (endothelial adhesion molecule 1)	424	0.771584	0.305376	Yes
MEFV	Mediterranean fever	480	0.721813	0.30727	Yes
FPR1	formyl peptide receptor 1	484	0.716207	0.316387	Yes
KLF6	Kruppel-like factor 6	497	0.707967	0.324132	Yes
SPHK1	sphingosine kinase 1	510	0.698619	0.331752	Yes
TLR2	toll-like receptor 2	518	0.692644	0.339995	Yes
SLC28A2	solute carrier family 28 (sodium-coupled nucleoside transporter), member 2	541	0.672817	0.345868	Yes
ADORA2B	adenosine A2b receptor	551	0.666219	0.353478	Yes
PTGIR	prostaglandin I2 (prostacyclin) receptor (IP)	559	0.661831	0.36131	Yes
MMP14	matrix metallopeptidase 14 (membrane-inserted)	592	0.641186	0.365358	Yes
TIMP1	TIMP metallopeptidase inhibitor 1	600	0.636696	0.372855	Yes
RIPK2	receptor-interacting serine-threonine kinase 2	604	0.63138	0.380843	Yes
OLR1	oxidised low density lipoprotein (lectin-like) receptor 1	609	0.624785	0.388603	Yes
LYN	v-yes-1 Yamaguchi sarcoma viral related oncogene homolog	620	0.619542	0.395451	Yes
LCK	lymphocyte-specific protein tyrosine kinase	658	0.600393	0.398254	Yes
ICAM1	intercellular adhesion molecule 1 (CD54), human rhinovirus receptor	716	0.571094	0.39786	Yes
ATP2B1	ATPase, Ca++ transporting, plasma membrane 1	742	0.559978	0.401809	Yes
CD40	CD40 molecule, TNF receptor superfamily member 5	749	0.55672	0.408382	Yes
IFITM1	interferon induced transmembrane protein 1 (9-27)	773	0.546282	0.412429	Yes
TNFRSF1B	tumor necrosis factor receptor superfamily, member 1B	809	0.525846	0.41452	Yes
IL10RA	interleukin 10 receptor, alpha	815	0.523986	0.420797	Yes
ABCA1	ATP-binding cassette, sub-family A (ABC1), member 1	833	0.519009	0.425323	Yes
OSM	oncostatin M	886	0.492749	0.424588	Yes
BTG2	BTG family, member 2	1002	0.450691	0.41445	Yes
PDE4B	phosphodiesterase 4B, cAMP-specific (phosphodiesterase E4 dunce homolog, Drosophila)	1028	0.441477	0.416821	Yes
PVR	poliovirus receptor	1032	0.439215	0.422249	Yes
CMKLR1	chemokine-like receptor 1	1035	0.437532	0.427796	Yes
PTPRE	protein tyrosine phosphatase, receptor type, E	1053	0.432582	0.431171	Yes
NFKBIA	nuclear factor of kappa light polypeptide gene enhancer in B-cells inhibitor, alpha	1054	0.432323	0.436929	Yes
SLC7A1	solute carrier family 7 (cationic amino acid transporter, y+ system), member 1	1061	0.428843	0.441798	Yes
PLAUR	plasminogen activator, urokinase receptor	1062	0.428711	0.447508	Yes
CD69	CD69 molecule	1065	0.427171	0.452916	Yes
HRH1	histamine receptor H1	1091	0.419084	0.454989	Yes
CCL22	chemokine (C-C motif) ligand 22	1130	0.40602	0.455063	Yes
ACVR2A	activin A receptor, type IIA	1133	0.403793	0.460161	Yes
RELA	v-rel reticuloendotheliosis viral oncogene homolog A, nuclear factor of kappa light polypeptide gene enhancer in B-cells 3, p65 (avian)	1134	0.402965	0.465527	Yes
ATP2C1	ATPase, Ca++ transporting, type 2C, member 1	1145	0.400432	0.469457	Yes
IRF7	interferon regulatory factor 7	1198	0.383384	0.467265	No
IRF1	interferon regulatory factor 1	1251	0.370074	0.464895	No
CDKN1A	cyclin-dependent kinase inhibitor 1A (p21, Cip1)	1344	0.343704	0.456561	No
NFKB1	nuclear factor of kappa light polypeptide gene enhancer in B-cells 1 (p105)	1377	0.336072	0.456545	No
CSF3R	colony stimulating factor 3 receptor (granulocyte)	1416	0.325851	0.455552	No
CCRL2	chemokine (C-C motif) receptor-like 2	1429	0.322076	0.458157	No
CSF1	colony stimulating factor 1 (macrophage)	1491	0.304257	0.453648	No
IRAK2	interleukin-1 receptor-associated kinase 2	1631	0.264576	0.437663	No
PTAFR	platelet-activating factor receptor	1666	0.255298	0.436291	No
CYBB	cytochrome b-245, beta polypeptide (chronic granulomatous disease)	1674	0.253105	0.438679	No
RTP4	receptor transporter protein 4	1742	0.238872	0.432457	No
IL1B	interleukin 1, beta	1747	0.236688	0.435048	No
ATP2A2	ATPase, Ca++ transporting, cardiac muscle, slow twitch 2	1757	0.235182	0.436917	No
IL15	interleukin 15	1832	0.21616	0.42941	No
KIF1B	kinesin family member 1B	1844	0.211504	0.430683	No
ITGA5	integrin, alpha 5 (fibronectin receptor, alpha polypeptide)	1939	0.189478	0.420014	No
IL10	interleukin 10	2006	0.17548	0.413088	No
CD14	CD14 molecule	2051	0.166124	0.409125	No
EBI3	Epstein-Barr virus induced gene 3	2055	0.165019	0.410901	No
SLC11A2	solute carrier family 11 (proton-coupled divalent metal ion transporters), member 2	2073	0.159989	0.410646	No
NMI	N-myc (and STAT) interactor	2136	0.146995	0.403902	No
HIF1A	hypoxia-inducible factor 1, alpha subunit (basic helix-loop-helix transcription factor)	2152	0.143446	0.403707	No
CD82	CD82 molecule	2385	0.100395	0.372483	No
BST2	bone marrow stromal cell antigen 2	2540	0.0701313	0.351803	No
SEMA4D	sema domain, immunoglobulin domain (Ig), transmembrane domain (TM) and short cytoplasmic domain, (semaphorin) 4D	2562	0.0648013	0.349719	No
SLC31A1	solute carrier family 31 (copper transporters), member 1	2669	0.0466933	0.335464	No
C5AR1	complement component 5a receptor 1	2726	0.0391505	0.328125	No
GNAI3	guanine nucleotide binding protein (G protein), alpha inhibiting activity polypeptide 3	2734	0.037453	0.327642	No
TAPBP	TAP binding protein (tapasin)	2750	0.0346359	0.325998	No
ADRM1	adhesion regulating molecule 1	2805	0.0253683	0.318757	No
AXL	AXL receptor tyrosine kinase	2811	0.0249098	0.318387	No
EIF2AK2	eukaryotic translation initiation factor 2-alpha kinase 2	2857	0.0179219	0.312309	No
RAF1	v-raf-1 murine leukemia viral oncogene homolog 1	2863	0.016373	0.311826	No
IL2RB	interleukin 2 receptor, beta	2888	0.0126	0.308625	No
SLC31A2	solute carrier family 31 (copper transporters), member 2	2907	0.00951233	0.306225	No
IFNAR1	interferon (alpha, beta and omega) receptor 1	2956	0	0.299489	No
TLR1	toll-like receptor 1	3008	-0.00901281	0.292451	No
ABI1	abl-interactor 1	3155	-0.0319804	0.272386	No
IL18	interleukin 18 (interferon-gamma-inducing factor)	3307	-0.0571875	0.251954	No
GNA15	guanine nucleotide binding protein (G protein), alpha 15 (Gq class)	3321	-0.058739	0.250912	No
GCH1	GTP cyclohydrolase 1 (dopa-responsive dystonia)	3330	-0.0607616	0.250598	No
CD48	CD48 molecule	3459	-0.0815622	0.23372	No
PIK3R5	phosphoinositide-3-kinase, regulatory subunit 5, p101	3474	-0.0832844	0.232864	No
IFNGR2	interferon gamma receptor 2 (interferon gamma transducer 1)	3722	-0.118602	0.199777	No
EMP3	epithelial membrane protein 3	3932	-0.147189	0.172404	No
PSEN1	presenilin 1 (Alzheimer disease 3)	4015	-0.160938	0.163039	No
SRI	sorcin	4096	-0.172598	0.154109	No
EMR1	egf-like module containing, mucin-like, hormone receptor-like 1	4198	-0.187358	0.142429	No
RHOG	ras homolog gene family, member G (rho G)	4353	-0.210428	0.123618	No
C3AR1	complement component 3a receptor 1	4521	-0.235496	0.103315	No
RGS1	regulator of G-protein signalling 1	4598	-0.244675	0.0959074	No
CCR7	chemokine (C-C motif) receptor 7	4903	-0.294743	0.0571662	No
PTGER2	prostaglandin E receptor 2 (subtype EP2), 53kDa	5082	-0.321928	0.0364713	No
LDLR	low density lipoprotein receptor (familial hypercholesterolemia)	5086	-0.322543	0.040346	No
AQP9	aquaporin 9	5437	-0.389947	-0.00358341	No
CALCRL	calcitonin receptor-like	5679	-0.441856	-0.0315232	No
SCARF1	scavenger receptor class F, member 1	5729	-0.454839	-0.0323427	No
P2RX7	purinergic receptor P2X, ligand-gated ion channel, 7	5749	-0.458253	-0.0289062	No
MYC	v-myc myelocytomatosis viral oncogene homolog (avian)	5766	-0.461934	-0.0249996	No
SERPINE1	serpin peptidase inhibitor, clade E (nexin, plasminogen activator inhibitor type 1), member 1	5776	-0.466239	-0.0200533	No
MSR1	macrophage scavenger receptor 1	5784	-0.46782	-0.0148051	No
HPN	hepsin (transmembrane protease, serine 1)	6111	-0.561427	-0.0530823	No
P2RX4	purinergic receptor P2X, ligand-gated ion channel, 4	6134	-0.568312	-0.048601	No
CCL17	chemokine (C-C motif) ligand 17	6230	-0.596788	-0.0539861	No
ADM	adrenomedullin	6399	-0.663572	-0.0687274	No
STAB1	stabilin 1	6424	-0.680736	-0.0630296	No
TNFAIP6	tumor necrosis factor, alpha-induced protein 6	6598	-0.773932	-0.0770028	No
PDPN	podoplanin	6604	-0.775014	-0.0673826	No
TLR3	toll-like receptor 3	6661	-0.810966	-0.0644416	No
KCNJ2	potassium inwardly-rectifying channel, subfamily J, member 2	6910	-1.09774	-0.0846286	No
CXCL9	chemokine (C-X-C motif) ligand 9	6921	-1.11037	-0.0712438	No
DCBLD2	discoidin, CUB and LCCL domain containing 2	6994	-1.24936	-0.0647097	No
CX3CL1	chemokine (C-X3-C motif) ligand 1	7049	-1.37281	-0.0540051	No
IL7R	interleukin 7 receptor	7136	-1.72578	-0.0430907	No
PCDH7	BH-protocadherin (brain-heart)	7191	-2.18043	-0.02163	No
SLC7A2	solute carrier family 7 (cationic amino acid transporter, y+ system), member 2	7201	-2.33015	0.00814054	No

## Sheet: REACTOME_CYTOKINE_SIGNALING_IN
REACTOME_CYTOKINE_SIGNALING_IN_IMMUNE_SYSTEM
GENE SYMBOL	GENE_TITLE	RANK IN GENE LIST	RANK METRIC SCORE	RUNNING ES	CORE ENRICHMENT
IFNA1	interferon, alpha 1	8	3.22033	0.0389542	Yes
IFNB1	interferon, beta 1, fibroblast	14	2.61564	0.0708058	Yes
IFIT1	interferon-induced protein with tetratricopeptide repeats 1	17	2.44097	0.100907	Yes
ISG15	ISG15 ubiquitin-like modifier	31	2.11183	0.125356	Yes
IL1A	interleukin 1, alpha	85	1.42875	0.135644	Yes
EGR1	early growth response 1	86	1.42618	0.153397	Yes
IL1R2	interleukin 1 receptor, type II	93	1.39837	0.169955	Yes
MX1	myxovirus (influenza virus) resistance 1, interferon-inducible protein p78 (mouse)	131	1.2363	0.180111	Yes
IRF4	interferon regulatory factor 4	133	1.22622	0.195233	Yes
IFIT2	interferon-induced protein with tetratricopeptide repeats 2	135	1.2205	0.210284	Yes
IL6	interleukin 6 (interferon, beta 2)	145	1.18909	0.223812	Yes
ISG20	interferon stimulated exonuclease gene 20kDa	166	1.132	0.235074	Yes
USP18	ubiquitin specific peptidase 18	227	1.01906	0.239273	Yes
MAP3K3	mitogen-activated protein kinase kinase kinase 3	237	0.987338	0.25029	Yes
CIITA	class II, major histocompatibility complex, transactivator	243	0.979296	0.261773	Yes
OAS2	2'-5'-oligoadenylate synthetase 2, 69/71kDa	253	0.964858	0.27251	Yes
GBP7	guanylate binding protein 7	276	0.936921	0.281061	Yes
GBP5	guanylate binding protein 5	294	0.915608	0.290054	Yes
IFIT3	interferon-induced protein with tetratricopeptide repeats 3	343	0.852896	0.293881	Yes
IRS2	insulin receptor substrate 2	347	0.848934	0.304024	Yes
GHR	growth hormone receptor	357	0.836501	0.313163	Yes
IFITM3	interferon induced transmembrane protein 3 (1-8U)	381	0.816213	0.32007	Yes
NUP210	nucleoporin 210kDa	408	0.790547	0.326233	Yes
DDX58	DEAD (Asp-Glu-Ala-Asp) box polypeptide 58	426	0.76983	0.333411	Yes
KRAS	v-Ki-ras2 Kirsten rat sarcoma viral oncogene homolog	435	0.761915	0.341764	Yes
EIF4G3	eukaryotic translation initiation factor 4 gamma, 3	459	0.740241	0.347725	Yes
IL1RN	interleukin 1 receptor antagonist	462	0.737718	0.356625	Yes
MAP2K6	mitogen-activated protein kinase kinase 6	470	0.729199	0.364712	Yes
STAT1	signal transducer and activator of transcription 1, 91kDa	487	0.715255	0.371352	Yes
VCAM1	vascular cell adhesion molecule 1	503	0.701693	0.377965	Yes
NUP62	nucleoporin 62kDa	508	0.699605	0.386108	Yes
NUP153	nucleoporin 153kDa	511	0.698344	0.394517	Yes
CISH	cytokine inducible SH2-containing protein	524	0.686997	0.401372	Yes
RAPGEF1	Rap guanine nucleotide exchange factor (GEF) 1	530	0.683816	0.409176	Yes
PELI1	pellino homolog 1 (Drosophila)	558	0.663396	0.413615	Yes
RIPK2	receptor-interacting serine-threonine kinase 2	604	0.63138	0.41511	Yes
LYN	v-yes-1 Yamaguchi sarcoma viral related oncogene homolog	620	0.619542	0.4207	Yes
LCK	lymphocyte-specific protein tyrosine kinase	658	0.600393	0.42294	Yes
PIK3CD	phosphoinositide-3-kinase, catalytic, delta polypeptide	689	0.5835	0.42596	Yes
IL2RG	interleukin 2 receptor, gamma (severe combined immunodeficiency)	700	0.576308	0.431719	Yes
NFKB2	nuclear factor of kappa light polypeptide gene enhancer in B-cells 2 (p49/p100)	708	0.573649	0.43787	Yes
ICAM1	intercellular adhesion molecule 1 (CD54), human rhinovirus receptor	716	0.571094	0.443988	Yes
IFITM1	interferon induced transmembrane protein 1 (9-27)	773	0.546282	0.442868	Yes
CSF2	colony stimulating factor 2 (granulocyte-macrophage)	790	0.536501	0.447283	Yes
ADAR	adenosine deaminase, RNA-specific	810	0.525767	0.45114	Yes
STAT5B	signal transducer and activator of transcription 5B	910	0.484079	0.443163	Yes
JAK2	Janus kinase 2 (a protein tyrosine kinase)	938	0.472068	0.44522	Yes
STAT3	signal transducer and activator of transcription 3 (acute-phase response factor)	1004	0.449917	0.441627	Yes
JAK3	Janus kinase 3 (a protein tyrosine kinase, leukocyte)	1006	0.449717	0.447083	Yes
SOCS3	suppressor of cytokine signaling 3	1008	0.449081	0.452532	Yes
OAS3	2'-5'-oligoadenylate synthetase 3, 100kDa	1025	0.442222	0.455773	Yes
IRF2	interferon regulatory factor 2	1058	0.429861	0.456598	Yes
SOCS1	suppressor of cytokine signaling 1	1109	0.413363	0.454671	Yes
IFNGR1	interferon gamma receptor 1	1110	0.413086	0.459813	Yes
RELA	v-rel reticuloendotheliosis viral oncogene homolog A, nuclear factor of kappa light polypeptide gene enhancer in B-cells 3, p65 (avian)	1134	0.402965	0.461576	Yes
CSF2RB	colony stimulating factor 2 receptor, beta, low-affinity (granulocyte-macrophage)	1157	0.397389	0.463411	Yes
RNASEL	ribonuclease L (2',5'-oligoisoadenylate synthetase-dependent)	1191	0.387604	0.463568	Yes
IRF7	interferon regulatory factor 7	1198	0.383384	0.467492	Yes
PIK3R1	phosphoinositide-3-kinase, regulatory subunit 1 (p85 alpha)	1208	0.381429	0.470967	Yes
SP100	SP100 nuclear antigen	1215	0.379792	0.474846	Yes
KPNA4	karyopherin alpha 4 (importin alpha 3)	1216	0.379266	0.479567	Yes
SYK	spleen tyrosine kinase	1222	0.378479	0.483571	Yes
JAK1	Janus kinase 1 (a protein tyrosine kinase)	1237	0.374914	0.486257	Yes
IRF1	interferon regulatory factor 1	1251	0.370074	0.489025	Yes
MAP3K7	mitogen-activated protein kinase kinase kinase 7	1252	0.370074	0.493632	Yes
SQSTM1	sequestosome 1	1285	0.360686	0.493595	Yes
PML	promyelocytic leukemia	1295	0.358631	0.496786	Yes
IRAK3	interleukin-1 receptor-associated kinase 3	1303	0.356192	0.50023	Yes
IFI35	interferon-induced protein 35	1399	0.329664	0.490896	No
MAP3K8	mitogen-activated protein kinase kinase kinase 8	1451	0.315065	0.487605	No
CD44	CD44 molecule (Indian blood group)	1476	0.309653	0.488065	No
POM121	POM121 membrane glycoprotein (rat)	1540	0.289507	0.482757	No
TEC	tec protein tyrosine kinase	1541	0.289244	0.486358	No
TRAF6	TNF receptor-associated factor 6	1557	0.284881	0.487782	No
IRAK1	interleukin-1 receptor-associated kinase 1	1580	0.277381	0.488123	No
IRAK2	interleukin-1 receptor-associated kinase 2	1631	0.264576	0.484345	No
PTPN6	protein tyrosine phosphatase, non-receptor type 6	1659	0.258019	0.483737	No
PTAFR	platelet-activating factor receptor	1666	0.255298	0.486067	No
IL1RAP	interleukin 1 receptor accessory protein	1678	0.252274	0.487651	No
TYK2	tyrosine kinase 2	1685	0.250986	0.489926	No
CHUK	conserved helix-loop-helix ubiquitous kinase	1703	0.247003	0.490597	No
MYD88	myeloid differentiation primary response gene (88)	1723	0.24275	0.490931	No
GAB2	GRB2-associated binding protein 2	1729	0.241267	0.493227	No
IL1B	interleukin 1, beta	1747	0.236688	0.493769	No
IRAK4	interleukin-1 receptor-associated kinase 4	1779	0.22943	0.49224	No
PRKCD	protein kinase C, delta	1789	0.225926	0.493779	No
GBP2	guanylate binding protein 2, interferon-inducible	1805	0.222392	0.494426	No
STAT5A	signal transducer and activator of transcription 5A	1816	0.219075	0.495738	No
VAV1	vav 1 oncogene	1846	0.211053	0.494264	No
CBL	Cas-Br-M (murine) ecotropic retroviral transforming sequence	1877	0.204732	0.492569	No
NUP54	nucleoporin 54kDa	1878	0.204233	0.495111	No
IRF8	interferon regulatory factor 8	1879	0.204014	0.49765	No
PSMB8	proteasome (prosome, macropain) subunit, beta type, 8 (large multifunctional peptidase 7)	1887	0.201909	0.499174	No
PPM1B	protein phosphatase 1B (formerly 2C), magnesium-dependent, beta isoform	1978	0.181905	0.488708	No
KPNB1	karyopherin (importin) beta 1	1982	0.18093	0.490536	No
NUP188	nucleoporin 188kDa	2013	0.174396	0.488463	No
TRIM25	tripartite motif-containing 25	2031	0.168941	0.488162	No
NUP214	nucleoporin 214kDa	2044	0.167219	0.488546	No
CRK	v-crk sarcoma virus CT10 oncogene homolog (avian)	2118	0.151648	0.480108	No
HCK	hemopoietic cell kinase	2130	0.148983	0.480407	No
CUL1	cullin 1	2181	0.138175	0.475055	No
AAAS	achalasia, adrenocortical insufficiency, alacrimia (Allgrove, triple-A)	2185	0.136458	0.476329	No
NUP133	nucleoporin 133kDa	2217	0.129283	0.473554	No
BTRC	beta-transducin repeat containing	2231	0.125922	0.473282	No
RANBP2	RAN binding protein 2	2261	0.120056	0.470675	No
TPR	translocated promoter region (to activated MET oncogene)	2361	0.104204	0.457969	No
PIK3CA	phosphoinositide-3-kinase, catalytic, alpha polypeptide	2430	0.0906025	0.449479	No
ADAM17	ADAM metallopeptidase domain 17 (tumor necrosis factor, alpha, converting enzyme)	2447	0.0870084	0.448299	No
SH2B1	SH2B adaptor protein 1	2452	0.0865876	0.448811	No
TNIP2	TNFAIP3 interacting protein 2	2457	0.0860686	0.449317	No
PTPN1	protein tyrosine phosphatase, non-receptor type 1	2473	0.0823998	0.448221	No
ARIH1	ariadne homolog, ubiquitin-conjugating enzyme E2 binding protein, 1 (Drosophila)	2513	0.0750134	0.443638	No
CSF2RA	colony stimulating factor 2 receptor, alpha, low-affinity (granulocyte-macrophage)	2548	0.0688059	0.439685	No
PTPN2	protein tyrosine phosphatase, non-receptor type 2	2569	0.0629371	0.43764	No
MAPK1	mitogen-activated protein kinase 1	2593	0.0580596	0.43511	No
CASP1	caspase 1, apoptosis-related cysteine peptidase (interleukin 1, beta, convertase)	2606	0.0566517	0.434117	No
FLNB	filamin B, beta (actin binding protein 278)	2613	0.0558532	0.433964	No
IFITM2	interferon induced transmembrane protein 2 (1-8D)	2641	0.0519666	0.430792	No
EIF4A2	eukaryotic translation initiation factor 4A, isoform 2	2647	0.0515302	0.430726	No
GRB2	growth factor receptor-bound protein 2	2650	0.05012	0.431067	No
IKBKB	inhibitor of kappa light polypeptide gene enhancer in B-cells, kinase beta	2737	0.0370621	0.419364	No
YWHAB	tyrosine 3-monooxygenase/tryptophan 5-monooxygenase activation protein, beta polypeptide	2739	0.0367219	0.41968	No
YWHAZ	tyrosine 3-monooxygenase/tryptophan 5-monooxygenase activation protein, zeta polypeptide	2855	0.0182237	0.403641	No
EIF2AK2	eukaryotic translation initiation factor 2-alpha kinase 2	2857	0.0179219	0.403723	No
RAF1	v-raf-1 murine leukemia viral oncogene homolog 1	2863	0.016373	0.403219	No
IL2RB	interleukin 2 receptor, beta	2888	0.0126	0.399981	No
MAP2K1	mitogen-activated protein kinase kinase 1	2943	0.00241866	0.392374	No
IFNAR1	interferon (alpha, beta and omega) receptor 1	2956	0	0.390676	No
FYN	FYN oncogene related to SRC, FGR, YES	2982	-0.00487119	0.387201	No
EIF4A1	eukaryotic translation initiation factor 4A, isoform 1	3002	-0.00764794	0.384609	No
MAP2K4	mitogen-activated protein kinase kinase 4	3013	-0.00944658	0.383312	No
PIAS1	protein inhibitor of activated STAT, 1	3106	-0.0241124	0.370599	No
IRF5	interferon regulatory factor 5	3120	-0.0264258	0.369089	No
TOLLIP	toll interacting protein	3145	-0.030192	0.366071	No
EIF4E3	eukaryotic translation initiation factor 4E member 3	3168	-0.0353805	0.363399	No
EIF4G1	eukaryotic translation initiation factor 4 gamma, 1	3236	-0.047199	0.35451	No
IKBKG	inhibitor of kappa light polypeptide gene enhancer in B-cells, kinase gamma	3280	-0.0539123	0.349099	No
IL18	interleukin 18 (interferon-gamma-inducing factor)	3307	-0.0571875	0.346134	No
NUPL2	nucleoporin like 2	3343	-0.0629312	0.341966	No
STAT2	signal transducer and activator of transcription 2, 113kDa	3382	-0.0684797	0.337444	No
MAP2K2	mitogen-activated protein kinase kinase 2	3392	-0.070484	0.337048	No
HRAS	v-Ha-ras Harvey rat sarcoma viral oncogene homolog	3541	-0.0926821	0.317269	No
NUP93	nucleoporin 93kDa	3584	-0.0986587	0.312556	No
PRKACB	protein kinase, cAMP-dependent, catalytic, beta	3613	-0.103122	0.309879	No
KPNA3	karyopherin alpha 3 (importin alpha 4)	3652	-0.110223	0.305876	No
KPNA1	karyopherin alpha 1 (importin alpha 5)	3666	-0.112034	0.305432	No
EIF4E2	eukaryotic translation initiation factor 4E member 2	3678	-0.113159	0.305285	No
PIK3CB	phosphoinositide-3-kinase, catalytic, beta polypeptide	3689	-0.114309	0.305293	No
IFNGR2	interferon gamma receptor 2 (interferon gamma transducer 1)	3722	-0.118602	0.302244	No
B2M	beta-2-microglobulin	3779	-0.124661	0.295875	No
NUP107	nucleoporin 107kDa	3892	-0.141486	0.281794	No
NUP88	nucleoporin 88kDa	3921	-0.145883	0.27965	No
NUPL1	nucleoporin like 1	3927	-0.14633	0.280764	No
EIF4E	eukaryotic translation initiation factor 4E	3940	-0.149684	0.28093	No
IFNAR2	interferon (alpha, beta and omega) receptor 2	4036	-0.164275	0.269538	No
NUP85	nucleoporin 85kDa	4070	-0.169043	0.266974	No
SUMO1	SMT3 suppressor of mif two 3 homolog 1 (S. cerevisiae)	4100	-0.173379	0.265031	No
MAPK3	mitogen-activated protein kinase 3	4116	-0.175388	0.265092	No
EIF4G2	eukaryotic translation initiation factor 4 gamma, 2	4268	-0.197445	0.246192	No
INPPL1	inositol polyphosphate phosphatase-like 1	4367	-0.212608	0.234977	No
UBA52	ubiquitin A-52 residue ribosomal protein fusion product 1	4429	-0.22261	0.22912	No
PTK2B	PTK2B protein tyrosine kinase 2 beta	4442	-0.223828	0.230209	No
SHC1	SHC (Src homology 2 domain containing) transforming protein 1	4444	-0.224035	0.232856	No
NRAS	neuroblastoma RAS viral (v-ras) oncogene homolog	4606	-0.245979	0.213146	No
UBE2N	ubiquitin-conjugating enzyme E2N (UBC13 homolog, yeast)	4664	-0.255926	0.208269	No
IL6ST	interleukin 6 signal transducer (gp130, oncostatin M receptor)	4692	-0.258491	0.207668	No
UBE2E1	ubiquitin-conjugating enzyme E2E 1 (UBC4/5 homolog, yeast)	4727	-0.266049	0.206171	No
NUP205	nucleoporin 205kDa	4848	-0.285657	0.192753	No
PIK3R2	phosphoinositide-3-kinase, regulatory subunit 2 (p85 beta)	4851	-0.2858	0.196028	No
UBE2L6	ubiquitin-conjugating enzyme E2L 6	5019	-0.311733	0.176287	No
IRF3	interferon regulatory factor 3	5091	-0.323557	0.170272	No
SEH1L	SEH1-like (S. cerevisiae)	5110	-0.327373	0.171802	No
NUP155	nucleoporin 155kDa	5111	-0.327488	0.175878	No
CRKL	v-crk sarcoma virus CT10 oncogene homolog (avian)-like	5256	-0.351657	0.159888	No
PIN1	protein (peptidylprolyl cis/trans isomerase) NIMA-interacting 1	5259	-0.352254	0.163989	No
IL3RA	interleukin 3 receptor, alpha (low affinity)	5378	-0.376251	0.151983	No
RPS27A	ribosomal protein S27a	5621	-0.427653	0.123077	No
NEDD4	neural precursor cell expressed, developmentally down-regulated 4	5723	-0.452512	0.114424	No
CAMK2D	calcium/calmodulin-dependent protein kinase (CaM kinase) II delta	5756	-0.459726	0.11562	No
RBX1	ring-box 1	5780	-0.466864	0.118178	No
RAE1	RAE1 RNA export 1 homolog (S. pombe)	5782	-0.467439	0.123856	No
NUP35	nucleoporin 35kDa	5870	-0.48784	0.117623	No
BLNK	B-cell linker	5982	-0.520855	0.108406	No
NUP43	nucleoporin 43kDa	6108	-0.560179	0.0976985	No
NUP50	nucleoporin 50kDa	6235	-0.597516	0.0873145	No
IFI27	interferon, alpha-inducible protein 27	6317	-0.629062	0.083688	No
HGF	hepatocyte growth factor (hepapoietin A; scatter factor)	6423	-0.679006	0.0772886	No
KPNA2	karyopherin alpha 2 (RAG cohort 1, importin alpha 1)	6477	-0.70981	0.0786276	No
NUP37	nucleoporin 37kDa	6674	-0.820724	0.061121	No
IL7R	interleukin 7 receptor	7136	-1.72578	0.017398	No
